# Supplementary material for: Asymmetric Dimethylarginine Disrupts Tumor Antigen Presentation in Breast Cancer
Source: Int J Mol Sci. 2025 May 8;26(10):4482. doi: 10.3390/ijms26104482 (PMC12111280; doi:10.3390/ijms26104482)
Supplement: Supplementary file 1 [file ijms-26-04482-s001.zip]

Archive with 1 entries (1 files):
- ijms-3599744-supplementary.pdf
